# Supplementary material for: Defining Success in Open Science
Source: MNI Open Res. Author manuscript. (PMC5852639; doi:10.12688/mniopenres.12780.1)
Supplement: Supplementary file 1 [file mniopenres13840Gold-s0000.tgz]

Archive with 1 entries (1 files):
- a027d2cf-a50e-41ca-a3e5-8c866e0ac066.docx
