# Supplementary material for: Defining Success in Open Science
Source: MNI Open Res. Author manuscript. (PMC5852639; doi:10.12688/mniopenres.12780.1)
Supplement: Supplementary file 2 [file mniopenres13840Gold-s0001.tgz]

Archive with 1 entries (1 files):
- b6fce507-6c36-429c-ac65-1bd1a9525b50.docx
